# Supplementary material for: Metabolomic Insights into Volatile Profiles and Flavor Enhancement of Spice-Smoked Chicken Wings
Source: Foods. 2025 Jun 26;14(13):2270. doi: 10.3390/foods14132270 (PMC12248852; doi:10.3390/foods14132270)
Supplement: Supplementary file 1 [file foods-14-02270-s001.zip]

Archive with 1 entries (1 files):
- foods-3648675-supplementary.pdf
